# Supplementary material for: Proteome Characterization of BALF Extracellular Vesicles in Idiopathic Pulmonary Fibrosis: Unveiling Undercover Molecular Pathways
Source: Int J Mol Sci. 2021 May 27;22(11):5696. doi: 10.3390/ijms22115696 (PMC8199247; doi:10.3390/ijms22115696)
Supplement: Supplementary file 1 [file ijms-22-05696-s001.zip]

Archive with 3 entries (3 files):
- Supplementary Figure 1.pdf
- Supplementary Table 1.xlsx
- Supplementary Table 2.xls
