# Supplementary material for: Proteome Characterization of BALF Extracellular Vesicles in Idiopathic Pulmonary Fibrosis: Unveiling Undercover Molecular Pathways
Source: Int J Mol Sci. 2021 May 27;22(11):5696. doi: 10.3390/ijms22115696 (PMC8199247; doi:10.3390/ijms22115696)
Supplement: Supplementary file 1 [file ijms-22-05696-s001.zip › Supplementary Table 1.xlsx]

## Sheet: Sheet1
EVs GENE NAMES	EVs PROTEIN NAMES
715 proteins
MYO1B	Unconventional myosin-Ib
AHNAK	Neuroblast differentiation-associated protein AHNAK
SERPINB2	Plasminogen activator inhibitor 2
TMC5	Transmembrane channel-like protein 5
PPL	Periplakin
EPS8L1	Epidermal growth factor receptor kinase substrate 8-like protein 1
HSPG2	Basement membrane-specific heparan sulfate proteoglycan core protein;Endorepellin;LG3 peptide
EVPL	Envoplakin
FAM129B	Niban-like protein 1
NT5E	5-nucleotidase
STXBP2	Syntaxin-binding protein 2
MVP	Major vault protein
EHD4	EH domain-containing protein 4
SERPINB7	Serpin B7
STEAP4	Metalloreductase STEAP4
TAGLN	Transgelin
SLC4A1	Band 3 anion transport protein
PRKAR2A	cAMP-dependent protein kinase type II-alpha regulatory subunit
CLIC3	Chloride intracellular channel protein 3
FER1L6	Fer-1-like protein 6
CLIC4	Chloride intracellular channel protein 4
ATP13A4	Probable cation-transporting ATPase 13A4
PI3	Elafin
EHD1	EH domain-containing protein 1
GNAI2	Guanine nucleotide-binding protein G(i) subunit alpha-2
CIB1	Calcium and integrin-binding protein 1
GNA14	Guanine nucleotide-binding protein subunit alpha-14
TSG101	Tumor susceptibility gene 101 protein
ACE	Angiotensin-converting enzyme;Angiotensin-converting enzyme, soluble form
CACNA2D2	Voltage-dependent calcium channel subunit alpha-2/delta-2;Voltage-dependent calcium channel subunit alpha-2-2;Voltage-dependent calcium channel subunit delta-2
SLC44A2	Choline transporter-like protein 2
MAP1B	Microtubule-associated protein 1B;MAP1B heavy chain;MAP1 light chain LC1
FAM129A	Protein Niban
RAB11B;RAB11A	Ras-related protein Rab-11B;Ras-related protein Rab-11A
NCKAP1	Nck-associated protein 1
CNP	2,3-cyclic-nucleotide 3-phosphodiesterase
RAB2A;RAB2B	Ras-related protein Rab-2A;Ras-related protein Rab-2B
FLOT2	Flotillin-2
SLC15A2	Solute carrier family 15 member 2
ALOX15	Arachidonate 15-lipoxygenase
EHD2	EH domain-containing protein 2
CPNE3	Copine-3
TXNL1	Thioredoxin-like protein 1
FSCN1	Fascin
CAPN5	Calpain-5
TMC4	Transmembrane channel-like protein 4
CAND1	Cullin-associated NEDD8-dissociated protein 1
DES	Desmin
VAT1L	Synaptic vesicle membrane protein VAT-1 homolog-like
GNA11	Guanine nucleotide-binding protein subunit alpha-11
GNAS	Guanine nucleotide-binding protein G(s) subunit alpha isoforms short;Guanine nucleotide-binding protein G(s) subunit alpha isoforms XLas
DSC1	Desmocollin-1
PPP3CA;PPP3CB	Serine/threonine-protein phosphatase 2B catalytic subunit alpha isoform;Serine/threonine-protein phosphatase 2B catalytic subunit beta isoform
GGT1;GGT2;GGT3P	Gamma-glutamyltranspeptidase 1;Gamma-glutamyltranspeptidase 1 heavy chain;Gamma-glutamyltranspeptidase 1 light chain;Inactive gamma-glutamyltranspeptidase 2;Putative gamma-glutamyltranspeptidase 3;Putative gamma-glutamyltranspeptidase 3 heavy chain;Putative gamma-glutamyltranspeptidase 3 light chain
VILL	Villin-like protein
ATP1A1	Sodium/potassium-transporting ATPase subunit alpha-1
ATP8B1	Phospholipid-transporting ATPase IC
PSMB5	Proteasome subunit beta type-5
SYTL1	Synaptotagmin-like protein 1
SLC9A3R2	Na(+)/H(+) exchange regulatory cofactor NHE-RF2
GNAI3	Guanine nucleotide-binding protein G(k) subunit alpha
GPRC5C	G-protein coupled receptor family C group 5 member C
PRKCD	Protein kinase C delta type;Protein kinase C delta type regulatory subunit;Protein kinase C delta type catalytic subunit
GIPC1	PDZ domain-containing protein GIPC1
CTTN	Src substrate cortactin
PTPN13	Tyrosine-protein phosphatase non-receptor type 13
CYFIP1	Cytoplasmic FMR1-interacting protein 1
COPS4	COP9 signalosome complex subunit 4
STK24	Serine/threonine-protein kinase 24;Serine/threonine-protein kinase 24 36 kDa subunit;Serine/threonine-protein kinase 24 12 kDa subunit
RAB3D	Ras-related protein Rab-3D
ABCA3	ATP-binding cassette sub-family A member 3
ATP1B1	Sodium/potassium-transporting ATPase subunit beta-1
PDCD10	Programmed cell death protein 10
GNG12	Guanine nucleotide-binding protein G(I)/G(S)/G(O) subunit gamma-12
RP2	Protein XRP2
GBE1	1,4-alpha-glucan-branching enzyme
YES1	Tyrosine-protein kinase Yes
RAB7A	Ras-related protein Rab-7a
S100A16	Protein S100-A16
PAFAH1B1	Platelet-activating factor acetylhydrolase IB subunit alpha
RAB14	Ras-related protein Rab-14
CD36	Platelet glycoprotein 4
SMPDL3B	Acid sphingomyelinase-like phosphodiesterase 3b
VPS28	Vacuolar protein sorting-associated protein 28 homolog
PLSCR1	Phospholipid scramblase 1
RAB27B	Ras-related protein Rab-27B
GNAI1	Guanine nucleotide-binding protein G(i) subunit alpha-1
CPA4	Carboxypeptidase A4
C6orf132	Uncharacterized protein C6orf132
GGT5	Gamma-glutamyltransferase 5;Gamma-glutamyltransferase 5 heavy chain;Gamma-glutamyltransferase 5 light chain
RAB10	Ras-related protein Rab-10
PPP1CB;PPP1CC;PPP1CA	Serine/threonine-protein phosphatase PP1-beta catalytic subunit;Serine/threonine-protein phosphatase PP1-gamma catalytic subunit;Serine/threonine-protein phosphatase PP1-alpha catalytic subunit
ARRDC1	Arrestin domain-containing protein 1
RAB5B	Ras-related protein Rab-5B
CDHR3	Cadherin-related family member 3
CPNE2	Copine-2
PROM2	Prominin-2
MYO1G	Unconventional myosin-Ig;Minor histocompatibility antigen HA-2
BAIAP2L1	Brain-specific angiogenesis inhibitor 1-associated protein 2-like protein 1
MPP5	MAGUK p55 subfamily member 5
GNB2	Guanine nucleotide-binding protein G(I)/G(S)/G(T) subunit beta-2
VPS37B	Vacuolar protein sorting-associated protein 37B
RAB35	Ras-related protein Rab-35
SLC5A1	Sodium/glucose cotransporter 1
RAB5C	Ras-related protein Rab-5C
IST1	IST1 homolog
CYBRD1	Cytochrome b reductase 1
SLC6A14	Sodium- and chloride-dependent neutral and basic amino acid transporter B(0+)
TPR	Nucleoprotein TPR
EPX	Eosinophil peroxidase;Eosinophil peroxidase light chain;Eosinophil peroxidase heavy chain
GFPT1	Glutamine--fructose-6-phosphate aminotransferase [isomerizing] 1
RAB34	Ras-related protein Rab-34
GPR116	Probable G-protein coupled receptor 116
TMPRSS2	Transmembrane protease serine 2;Transmembrane protease serine 2 non-catalytic chain;Transmembrane protease serine 2 catalytic chain
GLIPR2	Golgi-associated plant pathogenesis-related protein 1
CAMP	Cathelicidin antimicrobial peptide;Antibacterial protein FALL-39;Antibacterial protein LL-37
ARF4	ADP-ribosylation factor 4
TACSTD2	Tumor-associated calcium signal transducer 2
ALPP;ALPI;ALPPL2	Alkaline phosphatase, placental type;Intestinal-type alkaline phosphatase;Alkaline phosphatase, placental-like
ARHGAP18	Rho GTPase-activating protein 18
PACSIN3	Protein kinase C and casein kinase substrate in neurons protein 3
PDCD6	Programmed cell death protein 6
ACSL4	Long-chain-fatty-acid--CoA ligase 4
RAB5A	Ras-related protein Rab-5A
ASS1	Argininosuccinate synthase
TGM1	Protein-glutamine gamma-glutamyltransferase K
RAB1A	Ras-related protein Rab-1A
PACSIN2	Protein kinase C and casein kinase substrate in neurons protein 2
TLR5	Toll-like receptor 5
S100A14	Protein S100-A14
RALB	Ras-related protein Ral-B
RAB8A	Ras-related protein Rab-8A
ENTPD3	Ectonucleoside triphosphate diphosphohydrolase 3
GPX4	Phospholipid hydroperoxide glutathione peroxidase, mitochondrial
NCSTN	Nicastrin
MVB12A	Multivesicular body subunit 12A
CHMP2A	Charged multivesicular body protein 2a
RHOF	Rho-related GTP-binding protein RhoF
RRAS	Ras-related protein R-Ras
VAMP8	Vesicle-associated membrane protein 8
CCT3	T-complex protein 1 subunit gamma
HSPA2	Heat shock-related 70 kDa protein 2
RAB22A	Ras-related protein Rab-22A
DLAT	Dihydrolipoyllysine-residue acetyltransferase component of pyruvate dehydrogenase complex, mitochondrial
GNAO1	Guanine nucleotide-binding protein G(o) subunit alpha
AK3	GTP:AMP phosphotransferase AK3, mitochondrial
LIN7C	Protein lin-7 homolog C
FRK	Tyrosine-protein kinase FRK
PAFAH1B2	Platelet-activating factor acetylhydrolase IB subunit beta
PTPRJ	Receptor-type tyrosine-protein phosphatase eta
QDPR	Dihydropteridine reductase
CCNY	Cyclin-Y
CD47	Leukocyte surface antigen CD47
SLC44A4	Choline transporter-like protein 4
NEDD4L;NEDD4	E3 ubiquitin-protein ligase NEDD4-like;E3 ubiquitin-protein ligase NEDD4
GRB2	Growth factor receptor-bound protein 2
RAB21	Ras-related protein Rab-21
CEP290	Centrosomal protein of 290 kDa
SCAMP2	Secretory carrier-associated membrane protein 2
TLR2	Toll-like receptor 2
SLC11A2	Natural resistance-associated macrophage protein 2
MGLL	Monoglyceride lipase
DNAJC5	DnaJ homolog subfamily C member 5
CLDN3	Claudin-3
RRAS2	Ras-related protein R-Ras2
ATP11A	Probable phospholipid-transporting ATPase IH
RAP1B	Ras-related protein Rap-1b;Ras-related protein Rap-1b-like protein
RAP2B	Ras-related protein Rap-2b
STOML3	Stomatin-like protein 3
CD82	CD82 antigen
TMEM67	Meckelin
ATP9A	Probable phospholipid-transporting ATPase IIA
AP2B1	AP-2 complex subunit beta
F11R	Junctional adhesion molecule A
WASF2	Wiskott-Aldrich syndrome protein family member 2
ENPP3	Ectonucleotide pyrophosphatase/phosphodiesterase family member 3;Alkaline phosphodiesterase I;Nucleotide pyrophosphatase
SLC2A1	Solute carrier family 2, facilitated glucose transporter member 1
CALB2	Calretinin
BDH2	3-hydroxybutyrate dehydrogenase type 2
ME1	NADP-dependent malic enzyme
MISP	Mitotic interactor and substrate of PLK1
TFG	Protein TFG
RAB6B;RAB6A	Ras-related protein Rab-6B;Ras-related protein Rab-6A
SH3BP4	SH3 domain-binding protein 4
CHMP4C	Charged multivesicular body protein 4c
BROX	BRO1 domain-containing protein BROX
RAB27A	Ras-related protein Rab-27A
CRIP2	Cysteine-rich protein 2
ARF6	ADP-ribosylation factor 6
VTA1	Vacuolar protein sorting-associated protein VTA1 homolog
LAMP3	Lysosome-associated membrane glycoprotein 3
SLC5A8	Sodium-coupled monocarboxylate transporter 1
DNAH6	Dynein heavy chain 6, axonemal
MUC21	Mucin-21
CPNE1	Copine-1
HIST1H1C;HIST1H1E;HIST1H1D;HIST1H1T;HIST1H1A	Histone H1.2;Histone H1.4;Histone H1.3;Histone H1t;Histone H1.1
AQP5	Aquaporin-5
TMEM231	Transmembrane protein 231
CDSN	Corneodesmosin
ARF3;ARF1	ADP-ribosylation factor 3;ADP-ribosylation factor 1
SUGT1	Suppressor of G2 allele of SKP1 homolog
RAB25	Ras-related protein Rab-25
RUVBL1	RuvB-like 1
RUVBL2	RuvB-like 2
SLC22A4	Solute carrier family 22 member 4
SMIM1	Small integral membrane protein 1
HLA-DQB1	HLA class II histocompatibility antigen, DQ beta 1 chain
ACP1	Low molecular weight phosphotyrosine protein phosphatase
TMEM30A	Cell cycle control protein 50A
ARF5	ADP-ribosylation factor 5
SLC1A1	Excitatory amino acid transporter 3
SLC3A2	4F2 cell-surface antigen heavy chain
TMEM30B	Cell cycle control protein 50B
ADAM10	Disintegrin and metalloproteinase domain-containing protein 10
UBL3	Ubiquitin-like protein 3
MYADM	Myeloid-associated differentiation marker
PLLP	Plasmolipin
LY6D	Lymphocyte antigen 6D
PDZK1IP1	PDZK1-interacting protein 1
S100A10	Protein S100-A10
TOLLIP	Toll-interacting protein
AQP1	Aquaporin-1
GNG5	Guanine nucleotide-binding protein G(I)/G(S)/G(O) subunit gamma-5
CYSTM1	Cysteine-rich and transmembrane domain-containing protein 1
MAL2	Protein MAL2
CLTA	Clathrin light chain A
PHACTR4	Phosphatase and actin regulator 4
MYO1F;MYO1E	Unconventional myosin-If;Unconventional myosin-Ie
NAPRT	Nicotinate phosphoribosyltransferase
BBS1	Bardet-Biedl syndrome 1 protein
RAB23	Ras-related protein Rab-23
NOS2	Nitric oxide synthase, inducible
TAOK1	Serine/threonine-protein kinase TAO1
BBS2	Bardet-Biedl syndrome 2 protein
DYNC1H1	Cytoplasmic dynein 1 heavy chain 1
ITGA3	Integrin alpha-3;Integrin alpha-3 heavy chain;Integrin alpha-3 light chain
MOB1A;MOB1B	MOB kinase activator 1A;MOB kinase activator 1B
HNMT	Histamine N-methyltransferase
MUC16	Mucin-16
ANXA13	Annexin A13
SRC	Proto-oncogene tyrosine-protein kinase Src
PRDM5	PR domain zinc finger protein 5
HLA-DRB4	HLA class II histocompatibility antigen, DR beta 4 chain
CRB3	Protein crumbs homolog 3
PLEKHS1	Pleckstrin homology domain-containing family S member 1
MYL12A;MYL12B;MYL9	Myosin regulatory light chain 12A;Myosin regulatory light chain 12B;Myosin regulatory light polypeptide 9
PMM2	Phosphomannomutase 2
SHANK2
TSTA3	GDP-L-fucose synthase
CHMP1A	Charged multivesicular body protein 1a
ABI1	Abl interactor 1
KALRN	Kalirin
CLIC2	Chloride intracellular channel protein 2
DUOXA1	Dual oxidase maturation factor 1
NTM	Neurotrimin
RHOG	Rho-related GTP-binding protein RhoG
SKP1	S-phase kinase-associated protein 1
PFN2	Profilin-2
LRRC15	Leucine-rich repeat-containing protein 15
SDCBP	Syntenin-1
SDCBP	Syntenin-1
SBSN	Suprabasin
HLA-DRB1	HLA class II histocompatibility antigen, DRB1-15 beta chain
MYO1C	Unconventional myosin-Ic
UGDH	UDP-glucose 6-dehydrogenase
GNB4	Guanine nucleotide-binding protein subunit beta-4
RAB8B	Ras-related protein Rab-8B
POF1B	Protein POF1B
PLCD1	1-phosphatidylinositol 4,5-bisphosphate phosphodiesterase delta-1
CYFIP2	Cytoplasmic FMR1-interacting protein 2
RAB13	Ras-related protein Rab-13
RHOC	Rho-related GTP-binding protein RhoC
ATP4A	Potassium-transporting ATPase alpha chain 1
C3	Complement C3;Complement C3 beta chain;C3-beta-c;Complement C3 alpha chain;C3a anaphylatoxin;Acylation stimulating protein;Complement C3b alpha chain;Complement C3c alpha chain fragment 1;Complement C3dg fragment;Complement C3g fragment;Complement C3d fragment;Complement C3f fragment;Complement C3c alpha chain fragment 2
TF	Serotransferrin
FLNA	Filamin-A
LAMA3	Laminin subunit alpha-3
A2M	Alpha-2-macroglobulin
DSP	Desmoplakin
MUC5B	Mucin-5B
MYOF	Myoferlin
IQGAP1	Ras GTPase-activating-like protein IQGAP1
LTF	Lactotransferrin;Lactoferricin-H;Kaliocin-1;Lactoferroxin-A;Lactoferroxin-B;Lactoferroxin-C
LAMB3	Laminin subunit beta-3
CLTC	Clathrin heavy chain 1
SPTAN1	Spectrin alpha chain, non-erythrocytic 1
CFH	Complement factor H
TLN1	Talin-1
VCL	Vinculin
FCGBP	IgGFc-binding protein
ANPEP	Aminopeptidase N
PIGR	Polymeric immunoglobulin receptor;Secretory component
FLNB	Filamin-B
CP	Ceruloplasmin
LAMB1	Laminin subunit beta-1
PDCD6IP	Programmed cell death 6-interacting protein
SERPINA1	Alpha-1-antitrypsin;Short peptide from AAT
ACTN4	Alpha-actinin-4
MYO1D	Unconventional myosin-Id
VCP	Transitional endoplasmic reticulum ATPase
LCP1	Plastin-2
LAMC1	Laminin subunit gamma-1
HSPA5	78 kDa glucose-regulated protein
MYH9	Myosin-9
TGFBI	Transforming growth factor-beta-induced protein ig-h3
EEF2	Elongation factor 2
HSPA8	Heat shock cognate 71 kDa protein
TKT	Transketolase
ANXA2;ANXA2P2	Annexin A2;Putative annexin A2-like protein
BPIFB1	BPI fold-containing family B member 1
EZR	Ezrin
LTA4H	Leukotriene A-4 hydrolase
MSN	Moesin
ENO1	Alpha-enolase
MPO	Myeloperoxidase;Myeloperoxidase;89 kDa myeloperoxidase;84 kDa myeloperoxidase;Myeloperoxidase light chain;Myeloperoxidase heavy chain
CFB	Complement factor B;Complement factor B Ba fragment;Complement factor B Bb fragment
GC	Vitamin D-binding protein
HSP90AA1	Heat shock protein HSP 90-alpha
APOA1	Apolipoprotein A-I;Proapolipoprotein A-I;Truncated apolipoprotein A-I
ANXA1	Annexin A1
C5	Complement C5;Complement C5 beta chain;Complement C5 alpha chain;C5a anaphylatoxin;Complement C5 alpha chain
P4HB	Protein disulfide-isomerase
CLIC6	Chloride intracellular channel protein 6
UBA1	Ubiquitin-like modifier-activating enzyme 1
SERPINB3;SERPINB4	Serpin B3;Serpin B4
ALDH1A1	Retinal dehydrogenase 1
SPTBN1	Spectrin beta chain, non-erythrocytic 1
HSP90B1	Endoplasmin
PGK1	Phosphoglycerate kinase 1
SFTPB	Pulmonary surfactant-associated protein B
SLC34A2	Sodium-dependent phosphate transport protein 2B
BAIAP2	Brain-specific angiogenesis inhibitor 1-associated protein 2
ECM1	Extracellular matrix protein 1
QSOX1	Sulfhydryl oxidase 1
YWHAE	14-3-3 protein epsilon
CAT	Catalase
ALDOA	Fructose-bisphosphate aldolase A
ANXA5	Annexin A5
HP;HPR	Haptoglobin;Haptoglobin alpha chain;Haptoglobin beta chain;Haptoglobin-related protein
GDI2	Rab GDP dissociation inhibitor beta
ANXA4	Annexin A4
DMBT1	Deleted in malignant brain tumors 1 protein
C7	Complement component C7
DPP4	Dipeptidyl peptidase 4;Dipeptidyl peptidase 4 membrane form;Dipeptidyl peptidase 4 soluble form
LMNA	Prelamin-A/C;Lamin-A/C
IDH1	Isocitrate dehydrogenase [NADP] cytoplasmic
PGD	6-phosphogluconate dehydrogenase, decarboxylating
SERPINB1	Leukocyte elastase inhibitor
SELENBP1	Selenium-binding protein 1
HPX	Hemopexin
ACTN1	Alpha-actinin-1
PLG	Plasminogen;Plasmin heavy chain A;Activation peptide;Angiostatin;Plasmin heavy chain A, short form;Plasmin light chain B
NPEPPS	Puromycin-sensitive aminopeptidase
EPS8	Epidermal growth factor receptor kinase substrate 8
JUP	Junction plakoglobin
TPI1	Triosephosphate isomerase
ANXA3	Annexin A3
PROM1	Prominin-1
PGM1	Phosphoglucomutase-1
ALDH3B1	Aldehyde dehydrogenase family 3 member B1
SFN	14-3-3 protein sigma
ANXA11	Annexin A11
CNDP2	Cytosolic non-specific dipeptidase
ANXA6	Annexin A6
SERPINA3	Alpha-1-antichymotrypsin;Alpha-1-antichymotrypsin His-Pro-less
LGALS3BP	Galectin-3-binding protein
SARG	Specifically androgen-regulated gene protein
AKR1A1	Alcohol dehydrogenase [NADP(+)]
ALPL	Alkaline phosphatase, tissue-nonspecific isozyme
MSLN	Mesothelin;Megakaryocyte-potentiating factor;Mesothelin, cleaved form
SLC9A3R1	Na(+)/H(+) exchange regulatory cofactor NHE-RF1
HSPA1A;HSPA1B	Heat shock 70 kDa protein 1A;Heat shock 70 kDa protein 1B
GPI	Glucose-6-phosphate isomerase
ICAM1	Intercellular adhesion molecule 1
CLU	Clusterin;Clusterin beta chain;Clusterin alpha chain
IGHM	Ig mu chain C region
GAPDH	Glyceraldehyde-3-phosphate dehydrogenase
AMY1A;AMY2B;AMY2A	Alpha-amylase 1;Alpha-amylase 2B;Pancreatic alpha-amylase
SUSD2	Sushi domain-containing protein 2
TGM2	Protein-glutamine gamma-glutamyltransferase 2
DPYSL2	Dihydropyrimidinase-related protein 2
ACTR3	Actin-related protein 3
LDHA	L-lactate dehydrogenase A chain
WDR1	WD repeat-containing protein 1
APOH	Beta-2-glycoprotein 1
TPM3	Tropomyosin alpha-3 chain
TGM3	Protein-glutamine gamma-glutamyltransferase E;Protein-glutamine gamma-glutamyltransferase E 50 kDa catalytic chain;Protein-glutamine gamma-glutamyltransferase E 27 kDa non-catalytic chain
DSG1	Desmoglein-1
FGA	Fibrinogen alpha chain;Fibrinopeptide A;Fibrinogen alpha chain
YWHAZ	14-3-3 protein zeta/delta
CTSD	Cathepsin D;Cathepsin D light chain;Cathepsin D heavy chain
ANXA7	Annexin A7
GDI1	Rab GDP dissociation inhibitor alpha
TYMP	Thymidine phosphorylase
A1BG	Alpha-1B-glycoprotein
AGRN	Agrin;Agrin N-terminal 110 kDa subunit;Agrin C-terminal 110 kDa subunit;Agrin C-terminal 90 kDa fragment;Agrin C-terminal 22 kDa fragment
CAPN1	Calpain-1 catalytic subunit
FBP1	Fructose-1,6-bisphosphatase 1
SERPING1	Plasma protease C1 inhibitor
SBSN	Suprabasin
WARS	Tryptophan--tRNA ligase, cytoplasmic;T1-TrpRS;T2-TrpRS
MDH1	Malate dehydrogenase, cytoplasmic
HSP90AB1	Heat shock protein HSP 90-beta
KNG1	Kininogen-1;Kininogen-1 heavy chain;T-kinin;Bradykinin;Lysyl-bradykinin;Kininogen-1 light chain;Low molecular weight growth-promoting factor
EPS8L2	Epidermal growth factor receptor kinase substrate 8-like protein 2
AHCY	Adenosylhomocysteinase
YWHAH	14-3-3 protein eta
PARK7	Protein deglycase DJ-1
LDHB	L-lactate dehydrogenase B chain
AZGP1	Zinc-alpha-2-glycoprotein
ALDOC	Fructose-bisphosphate aldolase C
CALR	Calreticulin
SERPINF1	Pigment epithelium-derived factor
YWHAQ	14-3-3 protein theta
RNH1	Ribonuclease inhibitor
CD55	Complement decay-accelerating factor
STOM	Erythrocyte band 7 integral membrane protein
PRDX6	Peroxiredoxin-6
ALDH3A1	Aldehyde dehydrogenase, dimeric NADP-preferring
CLIC1	Chloride intracellular channel protein 1
LCN2	Neutrophil gelatinase-associated lipocalin
PLS1	Plastin-1
RDX	Radixin
MUC4	Mucin-4;Mucin-4 alpha chain;Mucin-4 beta chain
C9	Complement component C9;Complement component C9a;Complement component C9b
EEF1G	Elongation factor 1-gamma
SERPINB12	Serpin B12
PSMA6	Proteasome subunit alpha type-6
YWHAG	14-3-3 protein gamma;14-3-3 protein gamma, N-terminally processed
HSPB1	Heat shock protein beta-1
CALM3;CALM2;CALM1	Calmodulin-3; Calmodulin-2; Calmodulin-1
CAPG	Macrophage-capping protein
PPIA	Peptidyl-prolyl cis-trans isomerase A;Peptidyl-prolyl cis-trans isomerase A, N-terminally processed
TPPP3	Tubulin polymerization-promoting protein family member 3
CAPS	Calcyphosin
S100A9	Protein S100-A9
SFTPA2;SFTPA1	Pulmonary surfactant-associated protein A2;Pulmonary surfactant-associated protein A1
PSMA1	Proteasome subunit alpha type-1
NUCB1	Nucleobindin-1
PSME1	Proteasome activator complex subunit 1
ITIH1	Inter-alpha-trypsin inhibitor heavy chain H1
CD163	Scavenger receptor cysteine-rich type 1 protein M130;Soluble CD163
CORO1A	Coronin-1A
PGAM1	Phosphoglycerate mutase 1
NID1	Nidogen-1
PPP2R1A	Serine/threonine-protein phosphatase 2A 65 kDa regulatory subunit A alpha isoform
STXBP1	Syntaxin-binding protein 1
LYN	Tyrosine-protein kinase Lyn
DSTN	Destrin
ALDH9A1	4-trimethylaminobutyraldehyde dehydrogenase
BASP1	Brain acid soluble protein 1
CAPZB	F-actin-capping protein subunit beta
CKB	Creatine kinase B-type
FTH1	Ferritin heavy chain;Ferritin heavy chain, N-terminally processed
CFL1	Cofilin-1
PRDX5	Peroxiredoxin-5, mitochondrial
GSTP1	Glutathione S-transferase P
S100A8	Protein S100-A8;Protein S100-A8, N-terminally processed
IGHA1	Ig alpha-1 chain C region
PLS3	Plastin-3
ACTR2	Actin-related protein 2
ATIC	Bifunctional purine biosynthesis protein PURH;Phosphoribosylaminoimidazolecarboxamide formyltransferase;IMP cyclohydrolase
SLK	STE20-like serine/threonine-protein kinase
FABP5	Fatty acid-binding protein, epidermal
BLMH	Bleomycin hydrolase
APOE	Apolipoprotein E
YWHAB	14-3-3 protein beta/alpha;14-3-3 protein beta/alpha, N-terminally processed
GPRC5A	Retinoic acid-induced protein 3
PRDX1	Peroxiredoxin-1
LGALS3	Galectin-3
IGJ	Immunoglobulin J chain
IGKC	Ig kappa chain C region
IGHG1	Ig gamma-1 chain C region
CSTA	Cystatin-A;Cystatin-A, N-terminally processed
VTN	Vitronectin;Vitronectin V65 subunit;Vitronectin V10 subunit;Somatomedin-B
TTR	Transthyretin
CASP14	Caspase-14;Caspase-14 subunit p17, mature form;Caspase-14 subunit p10, mature form;Caspase-14 subunit p20, intermediate form;Caspase-14 subunit p8, intermediate form
CAPN2	Calpain-2 catalytic subunit
MYO6	Unconventional myosin-VI
DDAH1	N(G),N(G)-dimethylarginine dimethylaminohydrolase 1
PSMB2	Proteasome subunit beta type-2
PSMB1	Proteasome subunit beta type-1
KCTD12	BTB/POZ domain-containing protein KCTD12
GNB1	Guanine nucleotide-binding protein G(I)/G(S)/G(T) subunit beta-1
PSMA7	Proteasome subunit alpha type-7
TAGLN2	Transgelin-2
AK1	Adenylate kinase isoenzyme 1
PEBP1	Phosphatidylethanolamine-binding protein 1;Hippocampal cholinergic neurostimulating peptide
CD14	Monocyte differentiation antigen CD14;Monocyte differentiation antigen CD14, urinary form;Monocyte differentiation antigen CD14, membrane-bound form
FTL	Ferritin light chain
CTSH	Pro-cathepsin H;Cathepsin H mini chain;Cathepsin H;Cathepsin H heavy chain;Cathepsin H light chain
LCN1	Lipocalin-1
HBB	Hemoglobin subunit beta;LVV-hemorphin-7;Spinorphin
NAPSA	Napsin-A
LYZ	Lysozyme C
IGHG2	Ig gamma-2 chain C region
KPNB1	Importin subunit beta-1
GNAQ	Guanine nucleotide-binding protein G(q) subunit alpha
VAT1	Synaptic vesicle membrane protein VAT-1 homolog
ARPC2	Actin-related protein 2/3 complex subunit 2
SERPINB6	Serpin B6
SERPINA6	Corticosteroid-binding globulin
TALDO1	Transaldolase
UGP2	UTP--glucose-1-phosphate uridylyltransferase
CAB39	Calcium-binding protein 39
GSDMA	Gasdermin-A
PSMA5	Proteasome subunit alpha type-5
MYL6	Myosin light polypeptide 6
CAPZA1	F-actin-capping protein subunit alpha-1
S100A11	Protein S100-A11;Protein S100-A11, N-terminally processed
ARHGDIA	Rho GDP-dissociation inhibitor 1
BPIFB2	BPI fold-containing family B member 2
PRDX2	Peroxiredoxin-2
CD44	CD44 antigen
PFN1	Profilin-1
SFTPD	Pulmonary surfactant-associated protein D
IGHG4	Ig gamma-4 chain C region
HBD	Hemoglobin subunit delta
CMPK1	UMP-CMP kinase
CCT2	T-complex protein 1 subunit beta
BLVRB	Flavin reductase (NADPH)
ASAH1	Acid ceramidase;Acid ceramidase subunit alpha;Acid ceramidase subunit beta
ZG16B	Zymogen granule protein 16 homolog B
BPNT1	3(2),5-bisphosphate nucleotidase 1
HNRNPA1;HNRNPA1L2	Heterogeneous nuclear ribonucleoprotein A1;Heterogeneous nuclear ribonucleoprotein A1, N-terminally processed;Heterogeneous nuclear ribonucleoprotein A1-like 2
DUOX1	Dual oxidase 1
SNAP23	Synaptosomal-associated protein 23
FLOT1	Flotillin-1
STK26	Serine/threonine-protein kinase 26
MARCKS	Myristoylated alanine-rich C-kinase substrate
SRI	Sorcin
PSMA3	Proteasome subunit alpha type-3
PSMA2	Proteasome subunit alpha type-2
APOD	Apolipoprotein D
CAPNS1	Calpain small subunit 1
PGLS	6-phosphogluconolactonase
RPSA	40S ribosomal protein SA
CPM	Carboxypeptidase M
TXN	Thioredoxin
ACTC1;ACTA1;ACTA2;ACTG2	Actin, alpha cardiac muscle 1;Actin, alpha skeletal muscle;Actin, aortic smooth muscle;Actin, gamma-enteric smooth muscle
HIST1H4A	Histone H4
PIP	Prolactin-inducible protein
SLPI	Antileukoproteinase
EEF1A1;EEF1A1P5	Elongation factor 1-alpha 1;Putative elongation factor 1-alpha-like 3
LUM	Lumican
HBA1	Hemoglobin subunit alpha
ENO2	Gamma-enolase
RNPEP	Aminopeptidase B
C16orf89	UPF0764 protein C16orf89
GSR	Glutathione reductase, mitochondrial
HLA-DRA	HLA class II histocompatibility antigen, DR alpha chain
SORD	Sorbitol dehydrogenase
ARG1	Arginase-1
CAPZA2	F-actin-capping protein subunit alpha-2
LGALS7	Galectin-7
APRT	Adenine phosphoribosyltransferase
PSMB3	Proteasome subunit beta type-3
ATRN	Attractin
PSMA4	Proteasome subunit alpha type-4
MUC1	Mucin-1;Mucin-1 subunit alpha;Mucin-1 subunit beta
HIST1H2BL;HIST1H2BM;HIST1H2BN;HIST1H2BH;HIST2H2BF;HIST1H2BC;HIST1H2BD;H2BFS;HIST1H2BK;HIST2H2BE;HIST1H2BB;HIST1H2BO;HIST1H2BJ;HIST3H2BB;HIST1H2BA	Histone H2B type 1-L;Histone H2B type 1-M;Histone H2B type 1-N;Histone H2B type 1-H;Histone H2B type 2-F;Histone H2B type 1-C/E/F/G/I;Histone H2B type 1-D;Histone H2B type F-S;Histone H2B type 1-K;Histone H2B type 2-E;Histone H2B type 1-B;Histone H2B type 1-O;Histone H2B type 1-J;Histone H2B type 3-B;Histone H2B type 1-A
IGHG3	Ig gamma-3 chain C region
RAN	GTP-binding nuclear protein Ran
GSS	Glutathione synthetase
NAGK	N-acetyl-D-glucosamine kinase
EFHD2	EF-hand domain-containing protein D2
CTSS	Cathepsin S
GLOD4	Glyoxalase domain-containing protein 4
CTSG	Cathepsin G
RAC1;RAC2	Ras-related C3 botulinum toxin substrate 1;Ras-related C3 botulinum toxin substrate 2
PSME2	Proteasome activator complex subunit 2
CBR1	Carbonyl reductase [NADPH] 1
CD9	CD9 antigen
ARHGDIB	Rho GDP-dissociation inhibitor 2
CST3	Cystatin-C
PODXL	Podocalyxin
GOT1	Aspartate aminotransferase, cytoplasmic
ARPC1B	Actin-related protein 2/3 complex subunit 1B
OTUB1	Ubiquitin thioesterase OTUB1
ITGAM	Integrin alpha-M
CORO1B	Coronin-1B
GNA13	Guanine nucleotide-binding protein subunit alpha-13
CALML5	Calmodulin-like protein 5
GMPPB	Mannose-1-phosphate guanyltransferase beta
CDC42	Cell division control protein 42 homolog
RHOA	Transforming protein RhoA
GOLM1	Golgi membrane protein 1
PCBP1	Poly(rC)-binding protein 1
PDXK	Pyridoxal kinase
UBA52;RPS27A;UBB;UBC	Ubiquitin-60S ribosomal protein L40;Ubiquitin;60S ribosomal protein L40;Ubiquitin-40S ribosomal protein S27a;Ubiquitin;40S ribosomal protein S27a;Polyubiquitin-B;Ubiquitin;Polyubiquitin-C;Ubiquitin
DBNL	Drebrin-like protein
TPT1	Translationally-controlled tumor protein
ARPC3	Actin-related protein 2/3 complex subunit 3
G6PD	Glucose-6-phosphate 1-dehydrogenase
UBE2L3	Ubiquitin-conjugating enzyme E2 L3
ARPC4	Actin-related protein 2/3 complex subunit 4
SOD1	Superoxide dismutase [Cu-Zn]
ABHD14B	Alpha/beta hydrolase domain-containing protein 14B
CEACAM5	Carcinoembryonic antigen-related cell adhesion molecule 5
VPS4B	Vacuolar protein sorting-associated protein 4B
CHMP4B	Charged multivesicular body protein 4b
PKP1	Plakophilin-1
GGCT	Gamma-glutamylcyclotransferase
CCT4	T-complex protein 1 subunit delta
ALAD	Delta-aminolevulinic acid dehydratase
SEPT9	Septin-9
KLK8	Kallikrein-8
UCHL3	Ubiquitin carboxyl-terminal hydrolase isozyme L3
MYH14	Myosin-14
CPPED1	Serine/threonine-protein phosphatase CPPED1
PSMB8	Proteasome subunit beta type-8
S100P	Protein S100-P
DCD	Dermcidin;Survival-promoting peptide;DCD-1
CSTB	Cystatin-B
IGKV4-1	Ig kappa chain V-IV region
CD59	CD59 glycoprotein
S100A6	Protein S100-A6
SCGB1A1	Uteroglobin
HSPH1	Heat shock protein 105 kDa
LASP1	LIM and SH3 domain protein 1
S100A7;S100A7A	Protein S100-A7;Protein S100-A7A
KIF5A;KIF5C;KIF5B	Kinesin heavy chain isoform 5A;Kinesin heavy chain isoform 5C;Kinesin-1 heavy chain
FCGR3A;FCGR3B	Low affinity immunoglobulin gamma Fc region receptor III-A;Low affinity immunoglobulin gamma Fc region receptor III-B
NANS	Sialic acid synthase
TUBB4B;TUBB4A	Tubulin beta-4B chain;Tubulin beta-4A chain
IGLV1-51	Ig lambda chain V-I region NEW
B2M	Beta-2-microglobulin;Beta-2-microglobulin form pI 5.3
TSPAN1	Tetraspanin-1
HEBP2	Heme-binding protein 2
UBE2N;UBE2NL	Ubiquitin-conjugating enzyme E2 N;Putative ubiquitin-conjugating enzyme E2 N-like
USP5	Ubiquitin carboxyl-terminal hydrolase 5
PEF1	Peflin
NUDT5	ADP-sugar pyrophosphatase
NCCRP1	F-box only protein 50
MAPK1	Mitogen-activated protein kinase 1
PRSS8	Prostasin;Prostasin light chain;Prostasin heavy chain
LAMP1	Lysosome-associated membrane glycoprotein 1
SH3BGRL3	SH3 domain-binding glutamic acid-rich-like protein 3
PKM	Pyruvate kinase PKM
CEACAM6	Carcinoembryonic antigen-related cell adhesion molecule 6
SCGB3A1	Secretoglobin family 3A member 1
IGLV3-19	Ig lambda chain V-III region SH
IGHV4-61	Ig heavy chain V-II region ARH-77;Ig heavy chain V-II region NEWM;Ig heavy chain V-II region WAH
IGLL5;IGLC1	Immunoglobulin lambda-like polypeptide 5;Ig lambda-1 chain C regions
RAB1B	Ras-related protein Rab-1B
CSRP1	Cysteine and glycine-rich protein 1
HAGH	Hydroxyacylglutathione hydrolase, mitochondrial
OLA1	Obg-like ATPase 1
PSMB7	Proteasome subunit beta type-7
NME2;NME2P1	Nucleoside diphosphate kinase B;Putative nucleoside diphosphate kinase
CD63	CD63 antigen
IGHV3-72	Immunoglobulin heavy variable 3-72
IGHV6-1	Immunoglobulin heavy variable 6-1
IGLV3-9	Ig lambda chain V-III region LOI
IGHA2	Ig alpha-2 chain C region
SCGB3A2	Secretoglobin family 3A member 2
GNG7	Guanine nucleotide-binding protein G(I)/G(S)/G(O) subunit gamma-7
BSN	Protein bassoon
STX3	Syntaxin-3
IPO5	Importin-5
LAMP2	Lysosome-associated membrane glycoprotein 2
RNASE3	Eosinophil cationic protein
ITGB2	Integrin beta-2
DNPH1	2-deoxynucleoside 5-phosphate N-hydrolase 1
C11orf54	Ester hydrolase C11orf54
VPS35	Vacuolar protein sorting-associated protein 35
HNRNPL	Heterogeneous nuclear ribonucleoprotein L
HLA-C;HLA-H;HLA-A	HLA class I histocompatibility antigen, Cw-7 alpha chain;Putative HLA class I histocompatibility antigen, alpha chain H;HLA class I histocompatibility antigen, A-3 alpha chain
SEPT11	Septin-11
PCBP2;PCBP3	Poly(rC)-binding protein 2;Poly(rC)-binding protein 3
C1S	Complement C1s subcomponent;Complement C1s subcomponent heavy chain;Complement C1s subcomponent light chain
CHMP6	Charged multivesicular body protein 6
NAPA	Alpha-soluble NSF attachment protein
PTGES3	Prostaglandin E synthase 3
CST6	Cystatin-M
FOLR1	Folate receptor alpha
DEFA3;DEFA1	Neutrophil defensin 3;HP 3-56;Neutrophil defensin 2;Neutrophil defensin 1;HP 1-56;Neutrophil defensin 2
IGKV3D-11	Ig kappa chain V-III region VG
IGKV3-20	Ig kappa chain V-III region B6
SNX3	Sorting nexin-3
CD5L	CD5 antigen-like
PSCA	Prostate stem cell antigen
PSMB6	Proteasome subunit beta type-6
PRB3	Basic salivary proline-rich protein 3
MIF	Macrophage migration inhibitory factor
FN1	Fibronectin;Anastellin;Ugl-Y1;Ugl-Y2;Ugl-Y3
IGLV7-46	Ig lambda chain V region 4A
IGHV3-43D;IGHV3-9	Ig heavy chain V-III region DOB
IFI30	Gamma-interferon-inducible lysosomal thiol reductase
GSTA2	Glutathione S-transferase A2
IGLV1-44;IGLV1-47	Ig lambda chain V-I region HA;Ig lambda chain V-I region VOR
IGKV2-24;IGKV2D-24	Immunoglobulin kappa variable 2-24; immunoglobulin kappa variable 2D-24
DMD	Dystrophin
PSMB9	Proteasome subunit beta type-9
TMSB4X	Thymosin beta-4;Hematopoietic system regulatory peptide
CDK4;CDK14;CDK12;CDK13;CDK16;CDK17;CDK18;CDK9;CDK15;CDK5;CDK6;CDK3;CDK2;CDK1	Cyclin-dependent kinase 4;Cyclin-dependent kinase 14;Cyclin-dependent kinase 12;Cyclin-dependent kinase 13;Cyclin-dependent kinase 16;Cyclin-dependent kinase 17;Cyclin-dependent kinase 18;Cyclin-dependent kinase 9;Cyclin-dependent kinase 15;Cyclin-dependent-like kinase 5;Cyclin-dependent kinase 6;Cyclin-dependent kinase 3;Cyclin-dependent kinase 2;Cyclin-dependent kinase 1
KPRP	Keratinocyte proline-rich protein
TBC1D10A	TBC1 domain family member 10A
CHMP1B	Charged multivesicular body protein 1b
CD151	CD151 antigen
PHPT1	14 kDa phosphohistidine phosphatase
FBLN1	Fibulin-1
DNM2;DNM3	Dynamin-2;Dynamin-3
IGLC6	Ig lambda-6 chain C region
HSPA6;HSPA7	Heat shock 70 kDa protein 6;Putative heat shock 70 kDa protein 7
ACTB	Actin, cytoplasmic 1;Actin, cytoplasmic 1, N-terminally processed
ACTG1	Actin, cytoplasmic 2;Actin, cytoplasmic 2, N-terminally processed
IGKV3D-7;IGKV3-7	Ig kappa chain V-III region POM
IGHV3-43	Immunoglobulin heavy variable 3-43
FBP2	Fructose-1,6-bisphosphatase isozyme 2
CAP1	Adenylyl cyclase-associated protein 1
TUBA1A;TUBA3E	Tubulin alpha-1A chain;Tubulin alpha-3E chain
IGKV3D-20	Immunoglobulin kappa variable 3D-20
ACTBL2	Beta-actin-like protein 2
SPP1	Osteopontin
NME1	Nucleoside diphosphate kinase A
TUBA4A	Tubulin alpha-4A chain
